# Supplementary material for: Molecular epidemiology of multidrug-resistant Klebsiella pneumoniae, Enterobacter cloacae, and Escherichia coli outbreak among neonates in Tembisa hospital, South Africa
Source: Front Cell Infect Microbiol. 2024 Feb 28;14:1328123. doi: 10.3389/fcimb.2024.1328123 (PMC10933102; doi:10.3389/fcimb.2024.1328123)
Supplement: Supplementary Table 3 — Raw sequence and genomic data of the strains. [file Table_3.xlsx]

## Sheet: General data
Sample name	Strain name	Isolate	Organism	MLST	WGS predicted antibiotics susceptibility profile												Resistance genes
					Aminocyclitol	Aminolgycoside	Amphenicol	Βeta-lactam	Folate pathway antogonist	Fosfomycin	Macrolide	peroxide	Quaternary ammonium compound	Quinolone	Rifamycin	Tetracycline	aac(3)-lla	aac(3)-lld	aac(6')-Ib-cr	aadA1	aadA2	aadA16	ant(3")-Ia	aph(3")-Ia	aph(3")-Ib	aph(6)-Id	ARR-2	ARR-3	bleO	catA1	catA2	catB3	dfrA5	dfrA12	dfrA14	dfrA27	fosA	fosA6	mphA	oqxA	oqxB	qacE	qnrB6	qnrB58	qnrS1	rmtC	sitABCD	sul1	sul2
JSK_2019-1	Tembi-1	T1	Klebsiella pneumoniae	ST5785	R	R	R	R	R	R	S	S	R	R	R	S	NEG	NEG	POS	POS	NEG	POS	POS	NEG	POS	POS	NEG	POS	NEG	NEG	NEG	NEG	NEG	NEG	NEG	POS	NEG	NEG	NEG	NEG	NEG	NEG	NEG	NEG	POS	NEG	NEG	POS	POS
JSK_2019-2	Tembi-2	T2	Klebsiella pneumoniae	ST25	S	R	R	R	R	R	R	S	R	R	S	S	NEG	NEG	NEG	NEG	NEG	NEG	NEG	POS	NEG	NEG	NEG	NEG	NEG	NEG	NEG	NEG	NEG	NEG	POS	NEG	NEG	NEG	POS	POS	POS	NEG	NEG	NEG	NEG	NEG	NEG	NEG	NEG
JSK_2019-4	Tembi-5	T5	Escherichia coli	ST5907(1) ST906 (2)	S	R	R	R	R	S	S	S	R	R	S	R	NEG	NEG	NEG	NEG	NEG	NEG	NEG	NEG	NEG	NEG	NEG	NEG	POS	NEG	NEG	NEG	NEG	NEG	POS	NEG	NEG	NEG	NEG	POS	POS	NEG	NEG	NEG	NEG	NEG	NEG	NEG	NEG
JSK_2019-5	Tembi-6	T6	Klebsiella pneumoniae	ST307	S	S	R	R	R	R	S	S	R	R	S	S	NEG	NEG	NEG	NEG	NEG	NEG	NEG	NEG	NEG	NEG	NEG	NEG	NEG	NEG	NEG	NEG	NEG	NEG	NEG	NEG	POS	POS	NEG	POS	POS	NEG	NEG	NEG	POS	NEG	NEG	NEG	NEG
JSK_2019-6	Tembi-7	T7	Klebsiella pneumoniae	ST297	S	S	R	R	R	R	S	S	R	R	S	S	NEG	NEG	NEG	NEG	NEG	NEG	NEG	NEG	NEG	NEG	NEG	NEG	NEG	NEG	NEG	NEG	NEG	NEG	NEG	NEG	POS	NEG	NEG	POS	POS	NEG	NEG	NEG	NEG	NEG	NEG	NEG	NEG
JSK_2019-7	Tembi-8	T8	Klebsiella pneumoniae	ST152	R	R	R	R	R	R	R	S	R	R	R	S	NEG	NEG	POS	NEG	NEG	POS	NEG	NEG	POS	POS	NEG	POS	NEG	POS	NEG	NEG	NEG	NEG	NEG	POS	NEG	NEG	POS	POS	POS	POS	POS	NEG	NEG	POS	NEG	POS	POS
JSK_2019-8	Tembi-9	T9	Klebsiella pneumoniae	ST307	R	R	R	R	R	R	R	S	R	R	S	S	POS	NEG	POS	NEG	POS	NEG	NEG	NEG	NEG	NEG	NEG	NEG	NEG	NEG	POS	POS	NEG	POS	NEG	NEG	POS	POS	POS	POS	POS	POS	NEG	NEG	POS	NEG	NEG	POS	POS
JSK_2019-9	Tembi-10	T10	Klebsiella pneumoniae	ST307	R	R	R	R	R	R	R	S	R	R	S	S	NEG	NEG	NEG	NEG	POS	NEG	NEG	NEG	NEG	NEG	NEG	NEG	NEG	NEG	POS	NEG	NEG	POS	NEG	NEG	POS	POS	POS	POS	POS	POS	NEG	NEG	POS	NEG	NEG	POS	POS
JSK_2019-10	Tembi-11	T11	Escherichia coli	ST58	S	R	R	R	R	S	S	R	R	R	S	S	NEG	NEG	NEG	NEG	NEG	NEG	NEG	NEG	POS	POS	NEG	NEG	POS	NEG	NEG	NEG	POS	NEG	NEG	NEG	NEG	NEG	NEG	POS	POS	NEG	NEG	NEG	NEG	NEG	POS	NEG	POS
JSK_2019-11	Tembi-12	T12	Klebsiella pneumoniae	ST307	R	R	R	R	R	R	R	S	R	R	S	S	NEG	NEG	NEG	NEG	POS	NEG	NEG	NEG	NEG	NEG	NEG	NEG	NEG	NEG	POS	NEG	NEG	POS	NEG	NEG	POS	POS	POS	POS	POS	POS	NEG	NEG	POS	NEG	NEG	POS	POS
JSK_2019-12	Tembi-13	T13	Enterobacter cloacae	ST1266	S	S	S	R	S	R	S	S	S	S	S	S	NEG	NEG	NEG	NEG	NEG	NEG	NEG	NEG	NEG	NEG	NEG	NEG	NEG	NEG	NEG	NEG	NEG	NEG	NEG	NEG	POS	NEG	NEG	NEG	NEG	NEG	NEG	NEG	NEG	NEG	NEG	NEG	NEG
JSK_2019-13	Tembi-14	T14	Klebsiella pneumoniae	ST152	R	R	R	R	R	R	R	S	R	R	R	S	NEG	NEG	POS	NEG	NEG	POS	NEG	NEG	POS	POS	NEG	POS	NEG	POS	NEG	NEG	NEG	NEG	NEG	POS	POS	NEG	POS	POS	POS	POS	POS	NEG	NEG	POS	NEG	POS	POS
JSK_2019-14	Tembi-15	T15	Klebsiella pneumoniae	ST307	R	R	S	R	R	R	R	S	R	R	S	S	NEG	NEG	NEG	NEG	POS	NEG	NEG	NEG	NEG	NEG	NEG	NEG	NEG	NEG	NEG	NEG	NEG	POS	NEG	NEG	POS	POS	NEG	NEG	NEG	POS	NEG	NEG	POS	NEG	NEG	POS	POS
JSK_2019-15	Tembi-16	T16	Klebsiella pneumoniae	ST152	R	R	R	R	R	R	R	S	R	R	R	S	NEG	NEG	POS	NEG	NEG	POS	NEG	NEG	POS	POS	POS	POS	NEG	POS	NEG	NEG	NEG	NEG	NEG	POS	POS	NEG	POS	POS	POS	POS	POS	NEG	NEG	POS	NEG	POS	POS
JSK_2019-16	Tembi-17	T17	Klebsiella pneumoniae	ST152	R	R	R	R	R	R	R	S	R	R	R	S	NEG	NEG	POS	NEG	NEG	POS	NEG	NEG	POS	POS	NEG	POS	NEG	POS	NEG	NEG	NEG	NEG	NEG	POS	POS	NEG	POS	POS	POS	POS	POS	NEG	NEG	POS	NEG	POS	POS
JSK_2019-17	Tembi-18	T18	Klebsiella pneumoniae	ST152	R	R	R	R	R	R	R	S	R	R	R	S	NEG	NEG	POS	NEG	NEG	POS	NEG	NEG	POS	POS	NEG	POS	NEG	POS	NEG	NEG	NEG	NEG	NEG	POS	POS	NEG	POS	POS	POS	POS	POS	NEG	NEG	POS	NEG	POS	POS
JSK_2019-18	Tembi-19	T19	Klebsiella pneumoniae	ST307	R	R	R	R	R	R	R	S	R	R	S	S	POS	NEG	POS	NEG	POS	NEG	NEG	NEG	NEG	NEG	NEG	NEG	NEG	NEG	POS	NEG	NEG	POS	NEG	NEG	POS	NEG	POS	POS	POS	POS	NEG	NEG	POS	NEG	NEG	POS	POS
JSK_2019-19	Tembi-20	T20	Enterobacter cloacae	ST1266	S	S	S	R	S	R	S	S	S	S	S	S	NEG	NEG	NEG	NEG	NEG	NEG	NEG	NEG	NEG	NEG	NEG	NEG	NEG	NEG	NEG	NEG	NEG	NEG	NEG	NEG	POS	NEG	NEG	NEG	NEG	NEG	NEG	NEG	NEG	NEG	NEG	NEG	NEG
JSK_2019-20	Tembi-21	T21	Klebsiella pneumoniae	ST307	S	S	R	R	R	R	S	S	R	R	S	S	NEG	NEG	NEG	NEG	NEG	NEG	NEG	NEG	NEG	NEG	NEG	NEG	NEG	NEG	NEG	NEG	NEG	NEG	NEG	NEG	POS	NEG	NEG	POS	POS	NEG	NEG	NEG	POS	NEG	NEG	NEG	NEG
JSK_2019-21	Tembi-22	T22	Citrobacter portucalensis	ST248	R	R	S	R	R	S	R	S	R	R	S	S	NEG	POS	NEG	NEG	POS	NEG	NEG	NEG	NEG	NEG	NEG	NEG	NEG	NEG	NEG	NEG	NEG	POS	NEG	NEG	NEG	NEG	POS	POS	POS	POS	POS	POS	NEG	NEG	NEG	NEG	NEG
JSK_2019-22	Tembi-23	T23	Klebsiella pneumoniae	ST152	R	R	R	R	R	R	R	S	R	R	R	S	NEG	NEG	POS	NEG	NEG	POS	NEG	NEG	POS	POS	NEG	POS	NEG	POS	NEG	NEG	NEG	NEG	NEG	POS	POS	NEG	POS	POS	POS	POS	POS	NEG	NEG	NEG	NEG	POS	POS
JSK_2019-24	Tembi-27	T27	Klebsiella pneumoniae	ST152	R	R	R	R	R	R	R	S	R	R	R	S	NEG	NEG	POS	NEG	NEG	POS	NEG	NEG	POS	POS	NEG	POS	NEG	NEG	NEG	NEG	NEG	NEG	NEG	POS	POS	NEG	POS	POS	POS	POS	POS	NEG	NEG	POS	NEG	POS	POS
JSK_2019-25	Tembi-28	T28	Klebsiella pneumoniae	ST152	R	R	R	R	R	R	R	S	R	R	R	S	NEG	NEG	POS	NEG	NEG	POS	NEG	NEG	POS	POS	NEG	POS	NEG	POS	NEG	NEG	NEG	NEG	NEG	POS	POS	NEG	POS	POS	POS	POS	POS	NEG	NEG	POS	NEG	POS	POS
JSK_2019-26	Tembi-29	T29	Klebsiella pneumoniae	ST152	R	R	R	R	R	R	R	S	R	R	R	S	NEG	NEG	POS	NEG	NEG	POS	NEG	NEG	POS	POS	NEG	POS	NEG	POS	NEG	NEG	NEG	NEG	NEG	POS	POS	NEG	POS	POS	POS	POS	POS	NEG	NEG	POS	NEG	POS	POS
JSK_2019-27	Tembi-30	T30	Klebsiella pneumoniae	ST152	R	R	R	R	R	R	R	S	R	R	R	S	NEG	NEG	POS	NEG	NEG	POS	NEG	NEG	POS	POS	NEG	POS	NEG	POS	NEG	NEG	NEG	NEG	NEG	POS	POS	NEG	POS	POS	POS	POS	POS	NEG	NEG	POS	NEG	POS	POS
JSK_2019-28	Tembi-31	T31	Klebsiella pneumoniae	ST152	R	R	R	R	R	R	R	S	R	R	R	S	NEG	NEG	POS	NEG	NEG	POS	NEG	NEG	POS	POS	NEG	POS	NEG	NEG	NEG	NEG	NEG	NEG	NEG	POS	POS	NEG	POS	POS	POS	POS	POS	NEG	NEG	POS	NEG	POS	POS
JSK_2019-29	Tembi-32	T32	Klebsiella pneumoniae	ST152	R	R	R	R	R	S	R	S	R	R	S	S	NEG	NEG	POS	NEG	NEG	POS	NEG	NEG	POS	POS	NEG	POS	NEG	POS	NEG	NEG	NEG	NEG	NEG	POS	POS	NEG	POS	POS	POS	POS	POS	NEG	NEG	POS	NEG	POS	POS
JSK_2019-30	Tembi-33	T33	Klebsiella pneumoniae	ST152	R	R	R	R	R	R	R	S	R	R	R	S	NEG	NEG	POS	NEG	NEG	POS	NEG	NEG	POS	POS	NEG	POS	NEG	POS	NEG	NEG	NEG	NEG	NEG	POS	POS	NEG	POS	POS	POS	POS	POS	NEG	NEG	POS	NEG	POS	POS
JSK_2019-32	Tembi-37	T37	Klebsiella pneumoniae	ST307	R	R	R	R	R	R	R	S	R	R	S	S	POS	NEG	POS	NEG	POS	NEG	NEG	NEG	NEG	NEG	NEG	NEG	NEG	NEG	POS	POS	NEG	POS	NEG	NEG	POS	NEG	POS	POS	POS	POS	NEG	NEG	POS	NEG	NEG	POS	POS
JSK_2019-33	Tembi-38	T38	Klebsiella pneumoniae	ST307	S	S	R	R	R	R	S	S	R	R	S	S	POS	NEG	POS	NEG	NEG	NEG	NEG	NEG	NEG	NEG	NEG	NEG	NEG	NEG	NEG	POS	NEG	NEG	NEG	NEG	POS	NEG	NEG	POS	POS	NEG	NEG	NEG	POS	NEG	NEG	NEG	NEG
JSK_2019-34	Tembi-39	T39	Klebsiella pneumoniae	ST17	R	R	R	R	R	R	S	S	R	R	R	S	NEG	NEG	POS	NEG	NEG	POS	NEG	NEG	POS	POS	NEG	POS	NEG	NEG	POS	NEG	NEG	NEG	NEG	POS	POS	NEG	NEG	POS	POS	POS	NEG	NEG	NEG	NEG	NEG	POS	POS
JSK_2019-35	Tembi-40	T40	Klebsiella pneumoniae	ST17	R	R	R	R	R	R	S	S	R	R	R	S	NEG	NEG	POS	NEG	NEG	POS	NEG	NEG	POS	POS	NEG	POS	NEG	NEG	NEG	NEG	NEG	NEG	NEG	POS	POS	NEG	NEG	POS	POS	POS	NEG	NEG	NEG	NEG	NEG	POS	POS
JSK_2019-39	Tembi-46	T46	Enterobacter cloacae	ST1266	S	S	S	R	R	S	S	S	S	S	S	S	NEG	NEG	NEG	NEG	NEG	NEG	NEG	NEG	NEG	NEG	NEG	NEG	NEG	NEG	NEG	NEG	NEG	NEG	NEG	NEG	POS	NEG	NEG	NEG	NEG	NEG	NEG	NEG	NEG	NEG	NEG	NEG	NEG
JSK_2019-40	Tembi-48	T48	Escherichia coli	ST457(1) ST829(2)	S	S	S	R	S	S	S	S	S	S	S	S	NEG	NEG	NEG	NEG	NEG	NEG	NEG	NEG	NEG	NEG	NEG	NEG	NEG	NEG	NEG	NEG	NEG	NEG	NEG	NEG	NEG	NEG	NEG	NEG	NEG	NEG	NEG	NEG	NEG	NEG	NEG	NEG	NEG
																	4	1	20	1	7	16	1	1	17	17	1	16	2	11	6	3	1	7	2	16	27	5	20	28	28
[truncated: 137 more columns]

## Sheet: In silico predicted resistance
Sample name	Strain name	Isolate	Organism	MLST	WGS predicted antibiotics susceptibility profile												MDR status
					Aminocyclitol	Aminolgycoside	Amphenicol	Βeta-lactam	Folate pathway antogonist	Fosfomycin	Macrolide	peroxide	Quaternary ammonium compound	Quinolone	Rifamycin	Tetracycline
JSK_2019-1	Tembi-1	T1	Klebsiella pneumoniae	ST5785	R	R	R	R	R	R	S	S	R	R	R	S	MDR
JSK_2019-2	Tembi-2	T2	Klebsiella pneumoniae	ST25	S	R	R	R	R	R	R	S	R	R	S	S	MDR
JSK_2019-4	Tembi-5	T5	Escherichia coli	ST5907(1) ST906 (2)	S	R	R	R	R	S	S	S	R	R	S	R	MDR
JSK_2019-5	Tembi-6	T6	Klebsiella pneumoniae	ST307	S	S	R	R	R	R	S	S	R	R	S	S	MDR
JSK_2019-6	Tembi-7	T7	Klebsiella pneumoniae	ST297	S	S	R	R	R	R	S	S	R	R	S	S	MDR
JSK_2019-7	Tembi-8	T8	Klebsiella pneumoniae	ST152	R	R	R	R	R	R	R	S	R	R	R	S	MDR
JSK_2019-8	Tembi-9	T9	Klebsiella pneumoniae	ST307	R	R	R	R	R	R	R	S	R	R	S	S	MDR
JSK_2019-9	Tembi-10	T10	Klebsiella pneumoniae	ST307	R	R	R	R	R	R	R	S	R	R	S	S	MDR
JSK_2019-10	Tembi-11	T11	Escherichia coli	ST58	S	R	R	R	R	S	S	R	R	R	S	S	MDR
JSK_2019-11	Tembi-12	T12	Klebsiella pneumoniae	ST307	R	R	R	R	R	R	R	S	R	R	S	S	MDR
JSK_2019-12	Tembi-13	T13	Enterobacter cloacae	ST1266	S	S	S	R	S	R	S	S	S	S	S	S	MDR
JSK_2019-13	Tembi-14	T14	Klebsiella pneumoniae	ST152	R	R	R	R	R	R	R	S	R	R	R	S	MDR
JSK_2019-14	Tembi-15	T15	Klebsiella pneumoniae	ST307	R	R	S	R	R	R	R	S	R	R	S	S	MDR
JSK_2019-15	Tembi-16	T16	Klebsiella pneumoniae	ST152	R	R	R	R	R	R	R	S	R	R	R	S	MDR
JSK_2019-16	Tembi-17	T17	Klebsiella pneumoniae	ST152	R	R	R	R	R	R	R	S	R	R	R	S	MDR
JSK_2019-17	Tembi-18	T18	Klebsiella pneumoniae	ST152	R	R	R	R	R	R	R	S	R	R	R	S	MDR
JSK_2019-18	Tembi-19	T19	Klebsiella pneumoniae	ST307	R	R	R	R	R	R	R	S	R	R	S	S	MDR
JSK_2019-19	Tembi-20	T20	Enterobacter cloacae	ST1266	S	S	S	R	S	R	S	S	S	S	S	S	MDR
JSK_2019-20	Tembi-21	T21	Klebsiella pneumoniae	ST307	S	S	R	R	R	R	S	S	R	R	S	S	MDR
JSK_2019-21	Tembi-22	T22	Citrobacter portucalensis	ST248	R	R	S	R	R	S	R	S	R	R	S	S	MDR
JSK_2019-22	Tembi-23	T23	Klebsiella pneumoniae	ST152	R	R	R	R	R	R	R	S	R	R	R	S	MDR
JSK_2019-24	Tembi-27	T27	Klebsiella pneumoniae	ST152	R	R	R	R	R	R	R	S	R	R	R	S	MDR
JSK_2019-25	Tembi-28	T28	Klebsiella pneumoniae	ST152	R	R	R	R	R	R	R	S	R	R	R	S	MDR
JSK_2019-26	Tembi-29	T29	Klebsiella pneumoniae	ST152	R	R	R	R	R	R	R	S	R	R	R	S	MDR
JSK_2019-27	Tembi-30	T30	Klebsiella pneumoniae	ST152	R	R	R	R	R	R	R	S	R	R	R	S	MDR
JSK_2019-28	Tembi-31	T31	Klebsiella pneumoniae	ST152	R	R	R	R	R	R	R	S	R	R	R	S	MDR
JSK_2019-29	Tembi-32	T32	Klebsiella pneumoniae	ST152	R	R	R	R	R	S	R	S	R	R	S	S	MDR
JSK_2019-30	Tembi-33	T33	Klebsiella pneumoniae	ST152	R	R	R	R	R	R	R	S	R	R	R	S	MDR
JSK_2019-32	Tembi-37	T37	Klebsiella pneumoniae	ST307	R	R	R	R	R	R	R	S	R	R	S	S	MDR
JSK_2019-33	Tembi-38	T38	Klebsiella pneumoniae	ST307	S	S	R	R	R	R	S	S	R	R	S	S	MDR
JSK_2019-34	Tembi-39	T39	Klebsiella pneumoniae	ST17	R	R	R	R	R	R	S	S	R	R	R	S	MDR
JSK_2019-35	Tembi-40	T40	Klebsiella pneumoniae	ST17	R	R	R	R	R	R	S	S	R	R	R	S	MDR
JSK_2019-39	Tembi-46	T46	Enterobacter cloacae	ST1266	S	S	S	R	R	S	S	S	S	S	S	S	MDR
JSK_2019-40	Tembi-48	T48	Escherichia coli	ST457(1) ST829(2)	S	S	S	R	S	S	S	S	S	S	S	S

## Sheet: ARGs
Sample name	Strain name	Isolate	Organism	MLST	Resistance genes
					AMINOGLYCOSIDES											RIFAMPICIN		PHENICOLS			TRIMETHOPRIM				SULPHAMETHOXAZOLE			FOSFOMYCIN		QUINOLONES						H202	MACROLIDES	TETRACYCLINES	BLEOMYCIN	BETA-LACTAMS
					aac(3)-lla	aac(3)-lld	aac(6')-Ib-cr	aadA1	aadA2	aadA16	ant(3")-Ia	aph(3")-Ia	aph(3")-Ib	aph(6)-Id	rmtC	ARR-2	ARR-3	catA1	catA2	catB3	dfrA5	dfrA12	dfrA14	dfrA27	sul1	sul2	sul3	fosA	fosA6	oqxA	oqxB	qacE	qnrB6	qnrB58	qnrS1	sitABCD	mphA	tetA	bleO	blaCMH-3	blaCMY-129	blaCTX-M-15	blaCTX-M-37	blaNDM-1	blaOXA-1	blaOXA-48	blaOXA-181	blaSHV-28	blaSHV-53
JSK_2019-1	Tembi-1	T1	Klebsiella pneumoniae	ST5785	NEG	NEG	POS	POS	NEG	POS	POS	NEG	POS	POS	NEG	NEG	POS	NEG	NEG	NEG	NEG	NEG	NEG	POS	POS	POS	NEG	NEG	NEG	NEG	NEG	NEG	NEG	NEG	POS	NEG	NEG	NEG	NEG	NEG	NEG	NEG	NEG	NEG	NEG	NEG	NEG	NEG	NEG
JSK_2019-2	Tembi-2	T2	Klebsiella pneumoniae	ST25	NEG	NEG	NEG	NEG	NEG	NEG	NEG	POS	NEG	NEG	NEG	NEG	NEG	NEG	NEG	NEG	NEG	NEG	POS	NEG	NEG	NEG	NEG	NEG	NEG	POS	POS	NEG	NEG	NEG	NEG	NEG	POS	NEG	NEG	NEG	NEG	NEG	NEG	NEG	NEG	POS	NEG	NEG	NEG
JSK_2019-4	Tembi-5	T5	Escherichia coli	ST5907(1) ST906 (2)	NEG	NEG	NEG	NEG	NEG	NEG	NEG	NEG	NEG	NEG	NEG	NEG	NEG	NEG	NEG	NEG	NEG	NEG	POS	NEG	NEG	NEG	POS	NEG	NEG	POS	POS	NEG	NEG	NEG	NEG	NEG	NEG	POS	POS	NEG	NEG	NEG	NEG	NEG	NEG	POS	NEG	NEG	NEG
JSK_2019-5	Tembi-6	T6	Klebsiella pneumoniae	ST307	NEG	NEG	NEG	NEG	NEG	NEG	NEG	NEG	NEG	NEG	NEG	NEG	NEG	NEG	NEG	NEG	NEG	NEG	NEG	NEG	NEG	NEG	NEG	POS	POS	POS	POS	NEG	NEG	NEG	POS	NEG	NEG	NEG	NEG	NEG	NEG	NEG	NEG	NEG	NEG	POS	POS	POS	NEG
JSK_2019-6	Tembi-7	T7	Klebsiella pneumoniae	ST297	NEG	NEG	NEG	NEG	NEG	NEG	NEG	NEG	NEG	NEG	NEG	NEG	NEG	NEG	NEG	NEG	NEG	NEG	NEG	NEG	NEG	NEG	NEG	POS	NEG	POS	POS	NEG	NEG	NEG	NEG	NEG	NEG	NEG	NEG	NEG	NEG	NEG	NEG	NEG	NEG	POS	NEG	NEG	NEG
JSK_2019-7	Tembi-8	T8	Klebsiella pneumoniae	ST152	NEG	NEG	POS	NEG	NEG	POS	NEG	NEG	POS	POS	POS	NEG	POS	POS	NEG	NEG	NEG	NEG	NEG	POS	POS	POS	NEG	NEG	NEG	POS	POS	POS	POS	NEG	NEG	NEG	POS	NEG	NEG	NEG	NEG	POS	NEG	POS	NEG	NEG	NEG	NEG	NEG
JSK_2019-8	Tembi-9	T9	Klebsiella pneumoniae	ST307	POS	NEG	POS	NEG	POS	NEG	NEG	NEG	NEG	NEG	NEG	NEG	NEG	NEG	POS	POS	NEG	POS	NEG	NEG	POS	POS	NEG	POS	POS	POS	POS	POS	NEG	NEG	POS	NEG	POS	NEG	NEG	NEG	NEG	POS	NEG	NEG	POS	POS	POS	POS	NEG
JSK_2019-9	Tembi-10	T10	Klebsiella pneumoniae	ST307	NEG	NEG	NEG	NEG	POS	NEG	NEG	NEG	NEG	NEG	NEG	NEG	NEG	NEG	POS	NEG	NEG	POS	NEG	NEG	POS	POS	NEG	POS	POS	POS	POS	POS	NEG	NEG	POS	NEG	POS	NEG	NEG	NEG	NEG	NEG	NEG	NEG	NEG	POS	POS	POS	NEG
JSK_2019-10	Tembi-11	T11	Escherichia coli	ST58	NEG	NEG	NEG	NEG	NEG	NEG	NEG	NEG	POS	POS	NEG	NEG	NEG	NEG	NEG	NEG	POS	NEG	NEG	NEG	NEG	POS	NEG	NEG	NEG	POS	POS	NEG	NEG	NEG	NEG	POS	NEG	NEG	POS	NEG	NEG	NEG	NEG	NEG	NEG	POS	NEG	NEG	NEG
JSK_2019-11	Tembi-12	T12	Klebsiella pneumoniae	ST307	NEG	NEG	NEG	NEG	POS	NEG	NEG	NEG	NEG	NEG	NEG	NEG	NEG	NEG	POS	NEG	NEG	POS	NEG	NEG	POS	POS	NEG	POS	POS	POS	POS	POS	NEG	NEG	POS	NEG	POS	NEG	NEG	NEG	NEG	NEG	NEG	NEG	NEG	POS	POS	POS	NEG
JSK_2019-12	Tembi-13	T13	Enterobacter cloacae	ST1266	NEG	NEG	NEG	NEG	NEG	NEG	NEG	NEG	NEG	NEG	NEG	NEG	NEG	NEG	NEG	NEG	NEG	NEG	NEG	NEG	NEG	NEG	NEG	POS	NEG	NEG	NEG	NEG	NEG	NEG	NEG	NEG	NEG	NEG	NEG	POS	NEG	NEG	NEG	NEG	NEG	POS	NEG	NEG	NEG
JSK_2019-13	Tembi-14	T14	Klebsiella pneumoniae	ST152	NEG	NEG	POS	NEG	NEG	POS	NEG	NEG	POS	POS	POS	NEG	POS	POS	NEG	NEG	NEG	NEG	NEG	POS	POS	POS	NEG	POS	NEG	POS	POS	POS	POS	NEG	NEG	NEG	POS	NEG	NEG	NEG	NEG	POS	NEG	POS	NEG	NEG	NEG	NEG	NEG
JSK_2019-14	Tembi-15	T15	Klebsiella pneumoniae	ST307	NEG	NEG	NEG	NEG	POS	NEG	NEG	NEG	NEG	NEG	NEG	NEG	NEG	NEG	NEG	NEG	NEG	POS	NEG	NEG	POS	POS	NEG	POS	POS	NEG	NEG	POS	NEG	NEG	POS	NEG	NEG	NEG	NEG	NEG	NEG	NEG	NEG	NEG	NEG	NEG	POS	POS	NEG
JSK_2019-15	Tembi-16	T16	Klebsiella pneumoniae	ST152	NEG	NEG	POS	NEG	NEG	POS	NEG	NEG	POS	POS	POS	POS	POS	POS	NEG	NEG	NEG	NEG	NEG	POS	POS	POS	NEG	POS	NEG	POS	POS	POS	POS	NEG	NEG	NEG	POS	NEG	NEG	NEG	NEG	POS	NEG	POS	NEG	NEG	NEG	NEG	NEG
JSK_2019-16	Tembi-17	T17	Klebsiella pneumoniae	ST152	NEG	NEG	POS	NEG	NEG	POS	NEG	NEG	POS	POS	POS	NEG	POS	POS	NEG	NEG	NEG	NEG	NEG	POS	POS	POS	NEG	POS	NEG	POS	POS	POS	POS	NEG	NEG	NEG	POS	NEG	NEG	NEG	NEG	POS	NEG	POS	NEG	NEG	NEG	NEG	NEG
JSK_2019-17	Tembi-18	T18	Klebsiella pneumoniae	ST152	NEG	NEG	POS	NEG	NEG	POS	NEG	NEG	POS	POS	POS	NEG	POS	POS	NEG	NEG	NEG	NEG	NEG	POS	POS	POS	NEG	POS	NEG	POS	POS	POS	POS	NEG	NEG	NEG	POS	NEG	NEG	POS	NEG	POS	NEG	POS	NEG	POS	NEG	NEG	NEG
JSK_2019-18	Tembi-19	T19	Klebsiella pneumoniae	ST307	POS	NEG	POS	NEG	POS	NEG	NEG	NEG	NEG	NEG	NEG	NEG	NEG	NEG	POS	NEG	NEG	POS	NEG	NEG	POS	POS	NEG	POS	NEG	POS	POS	POS	NEG	NEG	POS	NEG	POS	NEG	NEG	NEG	NEG	POS	NEG	NEG	POS	NEG	POS	POS	NEG
JSK_2019-19	Tembi-20	T20	Enterobacter cloacae	ST1266	NEG	NEG	NEG	NEG	NEG	NEG	NEG	NEG	NEG	NEG	NEG	NEG	NEG	NEG	NEG	NEG	NEG	NEG	NEG	NEG	NEG	NEG	NEG	POS	NEG	NEG	NEG	NEG	NEG	NEG	NEG	NEG	NEG	NEG	NEG	POS	NEG	NEG	NEG	NEG	NEG	POS	NEG	NEG	NEG
JSK_2019-20	Tembi-21	T21	Klebsiella pneumoniae	ST307	NEG	NEG	NEG	NEG	NEG	NEG	NEG	NEG	NEG	NEG	NEG	NEG	NEG	NEG	NEG	NEG	NEG	NEG	NEG	NEG	NEG	NEG	NEG	POS	NEG	POS	POS	NEG	NEG	NEG	POS	NEG	NEG	NEG	NEG	NEG	NEG	NEG	NEG	NEG	NEG	NEG	POS	NEG	POS
JSK_2019-21	Tembi-22	T22	Citrobacter portucalensis	ST248	NEG	POS	NEG	NEG	POS	NEG	NEG	NEG	NEG	NEG	NEG	NEG	NEG	NEG	NEG	NEG	NEG	POS	NEG	NEG	NEG	NEG	NEG	NEG	NEG	POS	POS	POS	POS	POS	NEG	NEG	POS	NEG	NEG	NEG	POS	NEG	POS	NEG	NEG	NEG	POS	NEG	NEG
JSK_2019-22	Tembi-23	T23	Klebsiella pneumoniae	ST152	NEG	NEG	POS	NEG	NEG	POS	NEG	NEG	POS	POS	NEG	NEG	POS	POS	NEG	NEG	NEG	NEG	NEG	POS	POS	POS	NEG	POS	NEG	POS	POS	POS	POS	NEG	NEG	NEG	POS	NEG	NEG	NEG	NEG	POS	NEG	POS	NEG	NEG	NEG	NEG	NEG
JSK_2019-24	Tembi-27	T27	Klebsiella pneumoniae	ST152	NEG	NEG	POS	NEG	NEG	POS	NEG	NEG	POS	POS	POS	NEG	POS	NEG	NEG	NEG	NEG	NEG	NEG	POS	POS	POS	NEG	POS	NEG	POS	POS	POS	POS	NEG	NEG	NEG	POS	NEG	NEG	NEG	NEG	POS	NEG	POS	NEG	NEG	NEG	NEG	NEG
JSK_2019-25	Tembi-28	T28	Klebsiella pneumoniae	ST152	NEG	NEG	POS	NEG	NEG	POS	NEG	NEG	POS	POS	POS	NEG	POS	POS	NEG	NEG	NEG	NEG	NEG	POS	POS	POS	NEG	POS	NEG	POS	POS	POS	POS	NEG	NEG	NEG	POS	NEG	NEG	NEG	NEG	POS	NEG	POS	NEG	NEG	NEG	NEG	NEG
JSK_2019-26	Tembi-29	T29	Klebsiella pneumoniae	ST152	NEG	NEG	POS	NEG	NEG	POS	NEG	NEG	POS	POS	POS	NEG	POS	POS	NEG	NEG	NEG	NEG	NEG	POS	POS	POS	NEG	POS	NEG	POS	POS	POS	POS	NEG	NEG	NEG	POS	NEG	NEG	NEG	NEG	POS	NEG	POS	NEG	NEG	NEG	NEG	NEG
JSK_2019-27	Tembi-30	T30	Klebsiella pneumoniae	ST152	NEG	NEG	POS	NEG	NEG	POS	NEG	NEG	POS	POS	POS	NEG	POS	POS	NEG	NEG	NEG	NEG	NEG	POS	POS	POS	NEG	POS	NEG	POS	POS	POS	POS	NEG	NEG	NEG	POS	NEG	NEG	NEG	NEG	POS	NEG	POS	NEG	NEG	NEG	NEG	NEG
JSK_2019-28	Tembi-31	T31	Klebsiella pneumoniae	ST152	NEG	NEG	POS	NEG	NEG	POS	NEG	NEG	POS	POS	POS	NEG	POS	NEG	NEG	NEG	NEG	NEG	NEG	POS	POS	POS	NEG	POS	NEG	POS	POS	POS	POS	NEG	NEG	NEG	POS	NEG	NEG	NEG	NEG	POS	NEG	POS	NEG	NEG	NEG	NEG	NEG
JSK_2019-29	Tembi-32	T32	Klebsiella pneumoniae	ST152	NEG	NEG	POS	NEG	NEG	POS	NEG	NEG	POS	POS	POS	NEG	POS	POS	NEG	NEG	NEG	NEG	NEG	POS	POS	POS	NEG	POS	NEG	POS	POS	POS	POS	NEG	NEG	NEG	POS	NEG	NEG	NEG	NEG	POS	NEG	POS	NEG	NEG	NEG	NEG	NEG
JSK_2019-30	Tembi-33	T33	Klebsiella pneumoniae	ST152	NEG	NEG	POS	NEG	NEG	POS	NEG	NEG	POS	POS	POS	NEG	POS	POS	NEG	NEG	NEG	NEG	NEG	POS	POS	POS	NEG	POS	NEG	POS	POS	POS	POS	NEG	NEG	NEG	POS	NEG	NEG	NEG	NEG	POS	NEG	POS	NEG	NEG	NEG	NEG	NEG
JSK_2019-32	Tembi-37	T37	Klebsiella pneumoniae	ST307	POS	NEG	POS	NEG	POS	NEG	NEG	NEG	NEG	NEG	NEG	NEG	NEG	NEG	POS	POS	NEG	POS	NEG	NEG	POS	POS	NEG	POS	NEG	POS	POS	POS	NEG	NEG	POS	NEG	POS	NEG	NEG	NEG	NEG	POS	NEG	NEG	POS	NEG	POS	POS	NEG
JSK_2019-33	Tembi-38	T38	Klebsiella pneumoniae	ST307	POS	NEG	POS	NEG	NEG	NEG	NEG	NEG	NEG	NEG	NEG	NEG	NEG	NEG	NEG	POS	NEG	NEG	NEG	NEG	NEG	NEG	NEG	POS	NEG	POS	POS	NEG	NEG	NEG	POS	NEG	NEG	NEG	NEG	NEG	NEG	NEG	NEG	NEG	POS	NEG	POS	NEG	NEG
JSK_2019-34	Tembi-39	T39	Klebsiella pneumoniae	ST17	NEG	NEG	POS	NEG	NEG	POS	NEG	NEG	POS	POS	NEG	NEG	POS	NEG	POS	NEG	NEG	NEG	NEG	POS	POS	POS	NEG	POS	NEG	POS	POS	POS	NEG	NEG	NEG	NEG	NEG	NEG	NEG	NEG	NEG	NEG	NEG	NEG	NEG	POS	NEG	NEG	NEG
JSK_2019-35	Tembi-40	T40	Klebsiella pneumoniae	ST17	NEG	NEG	POS	NEG	NEG	POS	NEG	NEG	POS	POS	NEG	NEG	POS	NEG	NEG	NEG	NEG	NEG	NEG	POS	POS	POS	NEG	POS	NEG	POS	POS	POS	NEG	NEG	NEG	NEG	NEG	NEG	NEG	NEG	NEG	NEG	NEG	NEG	NEG	POS	NEG	NEG	NEG
JSK_2019-39	Tembi-46	T46	Enterobacter cloacae	ST1266	NEG	NEG	NEG	NEG	NEG	NEG	NEG	NEG	NEG	NEG	NEG	NEG	NEG	NEG	NEG	NEG	NEG	NEG	NEG	NEG	NEG	NEG	NEG	POS	NEG	NEG	NEG	NEG	NEG	NEG	NEG	NEG	NEG	NEG	NEG	POS	NEG	NEG	NEG	NEG	NEG	POS	NEG	NEG	NEG
JSK_2019-40	Tembi-48	T48	Escherichia coli	ST457(1) ST829(2)	NEG	NEG	NEG	NEG	NEG	NEG	NEG	NEG	NEG	NEG	NEG	NEG	NEG	NEG	NEG	NEG	NEG	NEG	NEG	NEG	NEG	NEG	NEG	NEG	NEG	NEG	NEG	NEG	NEG	NEG	NEG	NEG	NEG	NEG	NEG	NEG	NEG	NEG	NEG	NEG	NEG	POS	NEG	NEG	NEG
					4	1	20	1	7	16	1	1	17	17	12	1	16	11	6	3	1	7	2	16	22	23	1	27	5	28	28	22	14	1	10	1	20	1	2	4	1	16	1	13	4	15	10	7	1
[truncated: 22 more columns]

## Sheet: Virulence genes
Sample name	Strain name	Isolate	Organism	MLST	Virulence genes
					air	ccl	cia	chuA	cvaC	eilA	etsC	fyuA	gad	hylF	KpsMII_K5	KpsE	ipfA	iroN	irp2	iss	iucC	iutA	mchF	ompT	sitA	terC	traT	yfcV
JSK_2019-1	Tembi-1	T1	Klebsiella pneumoniae	ST5785	NEG	NEG	NEG	NEG	NEG	NEG	NEG	NEG	NEG	NEG	NEG	NEG	NEG	NEG	NEG	NEG	NEG	POS	NEG	NEG	NEG	NEG	POS	NEG	2
JSK_2019-2	Tembi-2	T2	Klebsiella pneumoniae	ST25	NEG	NEG	NEG	NEG	NEG	NEG	NEG	NEG	NEG	NEG	NEG	NEG	NEG	NEG	NEG	NEG	NEG	POS	NEG	NEG	NEG	NEG	POS	NEG	2
JSK_2019-4	Tembi-5	T5	Escherichia coli	ST5907(1) ST906 (2)	NEG	NEG	POS	POS	NEG	POS	NEG	NEG	NEG	NEG	NEG	NEG	NEG	NEG	NEG	NEG	NEG	NEG	NEG	NEG	NEG	POS	NEG	NEG	4
JSK_2019-5	Tembi-6	T6	Klebsiella pneumoniae	ST307	NEG	NEG	NEG	NEG	NEG	NEG	NEG	NEG	NEG	NEG	NEG	NEG	NEG	NEG	NEG	NEG	NEG	POS	NEG	NEG	NEG	NEG	NEG	NEG	1
JSK_2019-6	Tembi-7	T7	Klebsiella pneumoniae	ST297	NEG	NEG	NEG	NEG	NEG	NEG	NEG	POS	NEG	NEG	NEG	NEG	NEG	NEG	POS	NEG	NEG	POS	NEG	NEG	NEG	NEG	NEG	NEG	3
JSK_2019-7	Tembi-8	T8	Klebsiella pneumoniae	ST152	NEG	POS	NEG	NEG	NEG	NEG	NEG	POS	NEG	NEG	NEG	NEG	NEG	NEG	POS	NEG	NEG	POS	NEG	NEG	NEG	NEG	NEG	NEG	4
JSK_2019-8	Tembi-9	T9	Klebsiella pneumoniae	ST307	NEG	NEG	NEG	NEG	NEG	NEG	NEG	NEG	NEG	NEG	NEG	NEG	NEG	NEG	NEG	NEG	NEG	POS	NEG	NEG	NEG	NEG	NEG	NEG	1
JSK_2019-9	Tembi-10	T10	Klebsiella pneumoniae	ST307	NEG	NEG	NEG	NEG	NEG	NEG	NEG	NEG	NEG	NEG	NEG	NEG	NEG	NEG	NEG	NEG	NEG	POS	NEG	NEG	NEG	POS	NEG	NEG	2
JSK_2019-10	Tembi-11	T11	Escherichia coli	ST58	NEG	NEG	POS	NEG	POS	NEG	POS	POS	POS	POS	NEG	NEG	POS	POS	POS	POS	POS	POS	POS	POS	POS	POS	POS	NEG	17
JSK_2019-11	Tembi-12	T12	Klebsiella pneumoniae	ST307	NEG	NEG	NEG	NEG	NEG	NEG	NEG	NEG	NEG	NEG	NEG	NEG	NEG	NEG	NEG	NEG	NEG	POS	NEG	NEG	NEG	POS	NEG	NEG	2
JSK_2019-12	Tembi-13	T13	Enterobacter cloacae	ST1266	NEG	NEG	NEG	NEG	NEG	NEG	NEG	NEG	NEG	NEG	NEG	NEG	NEG	NEG	NEG	NEG	NEG	NEG	NEG	NEG	NEG	POS	NEG	NEG	1
JSK_2019-13	Tembi-14	T14	Klebsiella pneumoniae	ST152	NEG	POS	NEG	NEG	NEG	NEG	NEG	POS	NEG	NEG	NEG	NEG	NEG	NEG	POS	NEG	NEG	POS	NEG	NEG	NEG	NEG	NEG	NEG	4
JSK_2019-14	Tembi-15	T15	Klebsiella pneumoniae	ST307	NEG	NEG	NEG	NEG	NEG	NEG	NEG	NEG	NEG	NEG	NEG	NEG	NEG	NEG	NEG	NEG	NEG	POS	NEG	NEG	NEG	POS	NEG	NEG	2
JSK_2019-15	Tembi-16	T16	Klebsiella pneumoniae	ST152	NEG	POS	NEG	NEG	NEG	NEG	NEG	POS	NEG	NEG	NEG	NEG	NEG	NEG	POS	NEG	NEG	POS	NEG	NEG	NEG	NEG	NEG	NEG	4
JSK_2019-16	Tembi-17	T17	Klebsiella pneumoniae	ST152	NEG	POS	NEG	NEG	NEG	NEG	NEG	POS	NEG	NEG	NEG	NEG	NEG	NEG	POS	NEG	NEG	POS	NEG	NEG	NEG	NEG	NEG	NEG	4
JSK_2019-17	Tembi-18	T18	Klebsiella pneumoniae	ST152	NEG	POS	NEG	NEG	NEG	NEG	NEG	POS	NEG	NEG	NEG	NEG	NEG	NEG	POS	NEG	NEG	POS	NEG	NEG	NEG	NEG	NEG	NEG	4
JSK_2019-18	Tembi-19	T19	Klebsiella pneumoniae	ST307	NEG	NEG	NEG	NEG	NEG	NEG	NEG	NEG	NEG	NEG	NEG	NEG	NEG	NEG	NEG	NEG	NEG	POS	NEG	NEG	NEG	POS	NEG	NEG	2
JSK_2019-19	Tembi-20	T20	Enterobacter cloacae	ST1266	NEG	NEG	NEG	NEG	NEG	NEG	NEG	NEG	NEG	NEG	NEG	NEG	NEG	NEG	NEG	NEG	NEG	NEG	NEG	NEG	NEG	POS	NEG	NEG	1
JSK_2019-20	Tembi-21	T21	Klebsiella pneumoniae	ST307	NEG	NEG	NEG	NEG	NEG	NEG	NEG	NEG	NEG	NEG	NEG	NEG	NEG	NEG	NEG	NEG	NEG	POS	NEG	NEG	NEG	NEG	NEG	NEG	1
JSK_2019-21	Tembi-22	T22	Citrobacter portucalensis	ST248	NEG	NEG	NEG	NEG	NEG	NEG	NEG	NEG	NEG	NEG	NEG	NEG	NEG	NEG	NEG	NEG	NEG	NEG	NEG	NEG	NEG	POS	NEG	NEG	1
JSK_2019-22	Tembi-23	T23	Klebsiella pneumoniae	ST152	NEG	POS	NEG	NEG	NEG	NEG	NEG	POS	NEG	NEG	NEG	NEG	NEG	NEG	POS	NEG	NEG	POS	NEG	NEG	NEG	NEG	NEG	NEG	4
JSK_2019-24	Tembi-27	T27	Klebsiella pneumoniae	ST152	NEG	POS	NEG	NEG	NEG	NEG	NEG	POS	NEG	NEG	NEG	NEG	NEG	NEG	POS	NEG	NEG	POS	NEG	NEG	NEG	NEG	NEG	NEG	4
JSK_2019-25	Tembi-28	T28	Klebsiella pneumoniae	ST152	NEG	POS	NEG	NEG	NEG	NEG	NEG	POS	NEG	NEG	NEG	NEG	NEG	NEG	POS	NEG	NEG	POS	NEG	NEG	NEG	NEG	NEG	NEG	4
JSK_2019-26	Tembi-29	T29	Klebsiella pneumoniae	ST152	NEG	POS	NEG	NEG	NEG	NEG	NEG	POS	NEG	NEG	NEG	NEG	NEG	NEG	POS	NEG	NEG	POS	NEG	NEG	NEG	NEG	NEG	NEG	4
JSK_2019-27	Tembi-30	T30	Klebsiella pneumoniae	ST152	NEG	POS	NEG	NEG	NEG	NEG	NEG	POS	NEG	NEG	NEG	NEG	NEG	NEG	POS	NEG	NEG	POS	NEG	NEG	NEG	NEG	NEG	NEG	4
JSK_2019-28	Tembi-31	T31	Klebsiella pneumoniae	ST152	NEG	POS	NEG	NEG	NEG	NEG	NEG	POS	NEG	NEG	NEG	NEG	NEG	NEG	POS	NEG	NEG	POS	NEG	NEG	NEG	NEG	NEG	NEG	4
JSK_2019-29	Tembi-32	T32	Klebsiella pneumoniae	ST152	NEG	POS	NEG	NEG	NEG	NEG	NEG	POS	NEG	NEG	NEG	NEG	NEG	NEG	POS	NEG	NEG	POS	NEG	NEG	NEG	NEG	NEG	NEG	4
JSK_2019-30	Tembi-33	T33	Klebsiella pneumoniae	ST152	NEG	NEG	NEG	NEG	NEG	NEG	NEG	POS	NEG	NEG	NEG	NEG	NEG	NEG	POS	NEG	NEG	POS	NEG	NEG	NEG	NEG	NEG	NEG	3
JSK_2019-32	Tembi-37	T37	Klebsiella pneumoniae	ST307	NEG	NEG	NEG	NEG	NEG	NEG	NEG	NEG	NEG	NEG	NEG	NEG	NEG	NEG	NEG	NEG	NEG	POS	NEG	NEG	NEG	POS	NEG	NEG	2
JSK_2019-33	Tembi-38	T38	Klebsiella pneumoniae	ST307	NEG	NEG	NEG	NEG	NEG	NEG	NEG	NEG	NEG	NEG	NEG	NEG	NEG	NEG	NEG	NEG	NEG	POS	NEG	NEG	NEG	NEG	NEG	NEG	1
JSK_2019-34	Tembi-39	T39	Klebsiella pneumoniae	ST17	NEG	NEG	NEG	NEG	NEG	NEG	NEG	POS	NEG	NEG	NEG	NEG	NEG	NEG	POS	NEG	NEG	POS	NEG	NEG	NEG	NEG	POS	NEG	4
JSK_2019-35	Tembi-40	T40	Klebsiella pneumoniae	ST17	NEG	NEG	NEG	NEG	NEG	NEG	NEG	POS	NEG	NEG	NEG	NEG	NEG	NEG	POS	NEG	NEG	POS	NEG	NEG	NEG	NEG	POS	NEG	4
JSK_2019-39	Tembi-46	T46	Enterobacter cloacae	ST1266	NEG	NEG	NEG	NEG	NEG	NEG	NEG	NEG	NEG	NEG	NEG	NEG	NEG	NEG	NEG	NEG	NEG	NEG	NEG	NEG	NEG	POS	NEG	NEG	1
JSK_2019-40	Tembi-48	T48	Escherichia coli	ST457(1) ST829(2)	POS	NEG	NEG	POS	NEG	POS	NEG	POS	POS	NEG	POS	POS	POS	NEG	POS	POS	NEG	NEG	NEG	POS	NEG	POS	NEG	POS	13
					1	12	2	2	1	2	1	18	2	1	1	1	2	1	18	2	1	28	1	2	1	12	5	1

## Sheet: Plasmid incompatibility
Sample name	Strain name	Isolate	Organism	MLST	Plasmid Incompatibility groups
					Col(pHAD28)	Col440II	ColKP3	ColRNAI	Inc1-l(Alpha)	IncC	IncFIA(HI1)	IncFIA(pBK30683)	IncFIB(AP001918)	IncFIB(K)	IncFIB(pNDM-Mar)	IncFIB(pQil)	IncFIB(pECLA)	IncFIB (S)	IncFII	IncFII(K)	IncFII(pECLA)	IncFII(pK91)	IncFII(Yp)	IncHI2	IncHI2A	IncL	IncR	IncX1	IncX3
JSK_2019-1	Tembi-1	T1	Klebsiella pneumoniae	ST5785	POS	NEG	POS	NEG	NEG	POS	POS	NEG	NEG	POS	NEG	NEG	NEG	NEG	NEG	POS	NEG	NEG	NEG	NEG	NEG	NEG	POS	NEG	NEG	7
JSK_2019-2	Tembi-2	T2	Klebsiella pneumoniae	ST25	POS	NEG	NEG	NEG	NEG	NEG	POS	POS	NEG	POS	NEG	POS	NEG	NEG	NEG	POS	NEG	POS	POS	NEG	NEG	POS	NEG	NEG	NEG	9
JSK_2019-4	Tembi-5	T5	Escherichia coli	ST5907(1) ST906 (2)	NEG	NEG	NEG	NEG	POS	NEG	NEG	NEG	NEG	NEG	NEG	NEG	NEG	NEG	NEG	NEG	NEG	NEG	NEG	NEG	NEG	POS	NEG	POS	NEG	3
JSK_2019-5	Tembi-6	T6	Klebsiella pneumoniae	ST307	NEG	NEG	POS	NEG	NEG	NEG	NEG	NEG	NEG	NEG	NEG	NEG	NEG	NEG	NEG	NEG	NEG	NEG	NEG	NEG	NEG	POS	NEG	NEG	POS	3
JSK_2019-6	Tembi-7	T7	Klebsiella pneumoniae	ST297	POS	NEG	NEG	NEG	NEG	NEG	NEG	NEG	NEG	NEG	NEG	NEG	NEG	NEG	NEG	NEG	NEG	NEG	POS	NEG	NEG	POS	NEG	NEG	NEG	3
JSK_2019-7	Tembi-8	T8	Klebsiella pneumoniae	ST152	NEG	NEG	NEG	POS	NEG	NEG	NEG	NEG	NEG	POS	NEG	NEG	NEG	NEG	NEG	NEG	NEG	NEG	POS	NEG	NEG	NEG	NEG	NEG	NEG	3
JSK_2019-8	Tembi-9	T9	Klebsiella pneumoniae	ST307	NEG	NEG	POS	NEG	NEG	NEG	NEG	NEG	NEG	NEG	POS	NEG	NEG	NEG	NEG	NEG	NEG	NEG	NEG	NEG	NEG	POS	NEG	NEG	POS	4
JSK_2019-9	Tembi-10	T10	Klebsiella pneumoniae	ST307	NEG	NEG	POS	NEG	NEG	NEG	NEG	NEG	NEG	NEG	POS	NEG	NEG	NEG	NEG	NEG	NEG	NEG	NEG	NEG	NEG	POS	NEG	NEG	POS	4
JSK_2019-10	Tembi-11	T11	Escherichia coli	ST58	POS	NEG	NEG	NEG	POS	NEG	NEG	NEG	POS	NEG	NEG	NEG	NEG	NEG	POS	NEG	NEG	NEG	NEG	NEG	NEG	POS	NEG	NEG	NEG	5
JSK_2019-11	Tembi-12	T12	Klebsiella pneumoniae	ST307	NEG	NEG	POS	NEG	NEG	NEG	NEG	NEG	NEG	NEG	POS	NEG	NEG	NEG	NEG	NEG	NEG	NEG	NEG	NEG	NEG	POS	NEG	NEG	POS	4
JSK_2019-12	Tembi-13	T13	Enterobacter cloacae	ST1266	POS	NEG	NEG	NEG	NEG	NEG	NEG	NEG	NEG	NEG	NEG	NEG	POS	NEG	NEG	NEG	POS	NEG	NEG	NEG	NEG	POS	NEG	NEG	NEG	4
JSK_2019-13	Tembi-14	T14	Klebsiella pneumoniae	ST152	NEG	NEG	NEG	POS	NEG	NEG	NEG	NEG	NEG	POS	NEG	NEG	NEG	NEG	NEG	NEG	NEG	NEG	POS	NEG	NEG	NEG	NEG	NEG	NEG	3
JSK_2019-14	Tembi-15	T15	Klebsiella pneumoniae	ST307	NEG	NEG	POS	NEG	NEG	NEG	NEG	NEG	NEG	NEG	POS	NEG	NEG	NEG	NEG	NEG	NEG	NEG	NEG	NEG	NEG	NEG	NEG	NEG	POS	3
JSK_2019-15	Tembi-16	T16	Klebsiella pneumoniae	ST152	NEG	NEG	NEG	POS	NEG	NEG	NEG	NEG	NEG	POS	NEG	NEG	NEG	POS	NEG	NEG	NEG	NEG	POS	NEG	NEG	NEG	NEG	NEG	NEG	4
JSK_2019-16	Tembi-17	T17	Klebsiella pneumoniae	ST152	NEG	NEG	NEG	POS	NEG	NEG	NEG	NEG	NEG	POS	NEG	NEG	NEG	NEG	NEG	NEG	NEG	NEG	POS	NEG	NEG	NEG	NEG	NEG	NEG	3
JSK_2019-17	Tembi-18	T18	Klebsiella pneumoniae	ST152	POS	NEG	NEG	POS	NEG	NEG	POS	NEG	NEG	POS	NEG	NEG	POS	NEG	NEG	NEG	NEG	POS	POS	NEG	NEG	POS	NEG	NEG	NEG	8
JSK_2019-18	Tembi-19	T19	Klebsiella pneumoniae	ST307	NEG	NEG	NEG	POS	NEG	NEG	NEG	NEG	NEG	NEG	POS	NEG	NEG	NEG	NEG	NEG	NEG	NEG	NEG	NEG	NEG	NEG	NEG	NEG	POS	3
JSK_2019-19	Tembi-20	T20	Enterobacter cloacae	ST1266	POS	POS	NEG	NEG	NEG	NEG	NEG	NEG	NEG	NEG	NEG	NEG	POS	NEG	NEG	NEG	POS	NEG	NEG	NEG	NEG	POS	NEG	NEG	NEG	5
JSK_2019-20	Tembi-21	T21	Klebsiella pneumoniae	ST307	NEG	NEG	POS	NEG	NEG	NEG	NEG	NEG	NEG	NEG	NEG	NEG	NEG	NEG	NEG	NEG	NEG	NEG	NEG	NEG	NEG	NEG	NEG	NEG	POS	2
JSK_2019-21	Tembi-22	T22	Citrobacter portucalensis	ST248	NEG	NEG	POS	NEG	NEG	NEG	NEG	NEG	NEG	NEG	NEG	NEG	NEG	NEG	NEG	NEG	NEG	NEG	POS	POS	POS	POS	NEG	NEG	POS	6
JSK_2019-22	Tembi-23	T23	Klebsiella pneumoniae	ST152	NEG	NEG	NEG	POS	NEG	NEG	NEG	NEG	NEG	POS	NEG	NEG	NEG	NEG	NEG	NEG	NEG	NEG	POS	NEG	NEG	NEG	NEG	NEG	NEG	3
JSK_2019-24	Tembi-27	T27	Klebsiella pneumoniae	ST152	NEG	NEG	NEG	POS	NEG	NEG	NEG	NEG	NEG	NEG	NEG	NEG	NEG	NEG	NEG	NEG	NEG	NEG	POS	NEG	NEG	NEG	NEG	NEG	NEG	2
JSK_2019-25	Tembi-28	T28	Klebsiella pneumoniae	ST152	NEG	NEG	NEG	POS	NEG	NEG	NEG	NEG	NEG	POS	NEG	NEG	NEG	NEG	NEG	NEG	NEG	NEG	POS	NEG	NEG	NEG	NEG	NEG	NEG	3
JSK_2019-26	Tembi-29	T29	Klebsiella pneumoniae	ST152	NEG	NEG	NEG	POS	NEG	NEG	NEG	NEG	NEG	POS	NEG	NEG	NEG	NEG	NEG	NEG	NEG	NEG	POS	NEG	NEG	NEG	NEG	NEG	NEG	3
JSK_2019-27	Tembi-30	T30	Klebsiella pneumoniae	ST152	NEG	NEG	NEG	POS	NEG	NEG	NEG	NEG	NEG	NEG	NEG	NEG	NEG	NEG	NEG	NEG	NEG	NEG	POS	NEG	NEG	NEG	NEG	NEG	NEG	2
JSK_2019-28	Tembi-31	T31	Klebsiella pneumoniae	ST152	NEG	NEG	NEG	POS	NEG	NEG	NEG	NEG	NEG	POS	NEG	NEG	NEG	NEG	NEG	NEG	NEG	NEG	POS	NEG	NEG	NEG	NEG	NEG	NEG	3
JSK_2019-29	Tembi-32	T32	Klebsiella pneumoniae	ST152	NEG	NEG	NEG	POS	NEG	NEG	NEG	NEG	NEG	POS	NEG	NEG	NEG	NEG	NEG	NEG	NEG	NEG	POS	NEG	NEG	NEG	NEG	NEG	NEG	3
JSK_2019-30	Tembi-33	T33	Klebsiella pneumoniae	ST152	NEG	NEG	NEG	POS	NEG	NEG	NEG	NEG	NEG	POS	NEG	NEG	NEG	NEG	NEG	NEG	NEG	NEG	POS	NEG	NEG	NEG	NEG	NEG	NEG	3
JSK_2019-32	Tembi-37	T37	Klebsiella pneumoniae	ST307	NEG	NEG	POS	NEG	NEG	NEG	NEG	NEG	NEG	NEG	POS	NEG	NEG	NEG	NEG	NEG	NEG	NEG	NEG	NEG	NEG	NEG	NEG	NEG	POS	3
JSK_2019-33	Tembi-38	T38	Klebsiella pneumoniae	ST307	NEG	NEG	POS	NEG	NEG	NEG	NEG	NEG	NEG	NEG	POS	NEG	NEG	NEG	NEG	NEG	NEG	NEG	NEG	NEG	NEG	NEG	NEG	NEG	POS	3
JSK_2019-34	Tembi-39	T39	Klebsiella pneumoniae	ST17	NEG	NEG	NEG	NEG	NEG	NEG	POS	POS	NEG	POS	NEG	NEG	NEG	NEG	NEG	POS	NEG	NEG	NEG	NEG	NEG	POS	POS	NEG	NEG	6
JSK_2019-35	Tembi-40	T40	Klebsiella pneumoniae	ST17	NEG	NEG	NEG	NEG	NEG	NEG	POS	POS	NEG	POS	NEG	NEG	NEG	NEG	NEG	POS	NEG	NEG	NEG	NEG	NEG	POS	POS	NEG	NEG	6
JSK_2019-39	Tembi-46	T46	Enterobacter cloacae	ST1266	POS	NEG	NEG	NEG	NEG	NEG	NEG	NEG	NEG	NEG	NEG	NEG	POS	NEG	NEG	NEG	POS	NEG	NEG	NEG	NEG	POS	NEG	NEG	NEG	4
JSK_2019-40	Tembi-48	T48	Escherichia coli	ST457(1) ST829(2)	NEG	NEG	NEG	NEG	NEG	NEG	NEG	NEG	NEG	NEG	NEG	NEG	NEG	NEG	NEG	NEG	NEG	NEG	NEG	NEG	NEG	POS	NEG	NEG	NEG	1
					8	1	10	14	2	1	5	3	1	15	7	1	4	1	1	4	3	2	16	1	1	16	3	1	10	3.85294

## Sheet: MGEs
Sample name	Strain name	Isolate	Organism	MLST	Mobile Genetic Elements
					cn_1701_ISEc1	cn_3129_ISApu1	cn_3415_ISApu1	cn_3473_ISKpn21	cn_8886_ISKpn14	cn_14142_IS26	IS3	IS4	IS26	IS30	IS102	IS629	IS682	IS903	IS5075	IS6100	ISCfr1	ISAhy2	ISApu1	ISAs12	ISEam1	ISEc1	ISEc15	ISEc19	ISEc31	ISEc32	ISEc33	ISEc36	ISEc38	ISEc52	ISEc78	ISEch12	ISEcl1	ISEcl10	ISEcl15	ISEhe3	ISKox1	ISKox3	ISKpn1	ISKpn8	ISKpn14	ISKpn19	ISKpn21	ISKpn24	ISKpn26
JSK_2019-1	Tembi-1	T1	Klebsiella pneumoniae	ST5785	NEG	NEG			POS	NEG	NEG	NEG	NEG	NEG	NEG	NEG	NEG	POS	NEG	NEG	NEG	NEG	NEG	NEG	NEG	NEG	NEG	NEG	NEG	NEG	NEG	NEG	NEG	NEG	NEG	NEG	POS	NEG	NEG	NEG	NEG	NEG	NEG	NEG	POS	POS	NEG	POS	POS
JSK_2019-2	Tembi-2	T2	Klebsiella pneumoniae	ST25	NEG	NEG	POS	NEG	NEG	NEG	NEG	NEG	POS	NEG	POS	NEG	NEG	NEG	POS	POS	NEG	NEG	POS	NEG	POS	NEG	NEG	NEG	NEG	NEG	NEG	NEG	NEG	NEG	NEG	NEG	POS	NEG	NEG	NEG	NEG	NEG	NEG	NEG	NEG	NEG	NEG	NEG	POS
JSK_2019-4	Tembi-5	T5	Escherichia coli	ST5907(1) ST906 (2)	POS	NEG	NEG	NEG	NEG	NEG	NEG	NEG	NEG	POS	NEG	NEG	NEG	POS	NEG	NEG	NEG	NEG	NEG	NEG	NEG	POS	NEG	NEG	NEG	NEG	NEG	NEG	NEG	NEG	NEG	POS	NEG	NEG	NEG	NEG	NEG	POS	NEG	NEG	NEG	NEG	NEG	NEG	NEG
JSK_2019-5	Tembi-6	T6	Klebsiella pneumoniae	ST307	NEG	NEG	NEG	NEG	NEG	NEG	NEG	NEG	POS	NEG	NEG	NEG	NEG	NEG	NEG	NEG	NEG	NEG	NEG	NEG	NEG	NEG	NEG	NEG	NEG	NEG	NEG	POS	NEG	NEG	NEG	NEG	NEG	NEG	POS	NEG	NEG	POS	POS	NEG	NEG	POS	POS	NEG	POS
JSK_2019-6	Tembi-7	T7	Klebsiella pneumoniae	ST297	NEG	POS	NEG	NEG	NEG	NEG	NEG	NEG	POS	NEG	NEG	NEG	NEG	NEG	NEG	NEG	NEG	NEG	POS	NEG	NEG	NEG	NEG	NEG	NEG	NEG	NEG	NEG	NEG	POS	NEG	NEG	NEG	NEG	NEG	NEG	NEG	NEG	POS	NEG	NEG	NEG	POS	NEG	NEG
JSK_2019-7	Tembi-8	T8	Klebsiella pneumoniae	ST152	NEG	NEG	NEG	NEG	NEG	NEG	NEG	NEG	NEG	NEG	NEG	NEG	NEG	NEG	POS	POS	NEG	NEG	NEG	NEG	NEG	NEG	NEG	NEG	NEG	NEG	POS	NEG	NEG	NEG	NEG	NEG	NEG	NEG	NEG	NEG	POS	POS	POS	NEG	NEG	NEG	NEG	NEG	POS
JSK_2019-8	Tembi-9	T9	Klebsiella pneumoniae	ST307	NEG	NEG	NEG	NEG	NEG	NEG	NEG	NEG	POS	NEG	NEG	NEG	NEG	NEG	NEG	NEG	NEG	NEG	NEG	NEG	NEG	NEG	NEG	NEG	NEG	NEG	NEG	POS	NEG	NEG	NEG	NEG	NEG	NEG	POS	NEG	NEG	POS	POS	NEG	NEG	POS	POS	NEG	POS
JSK_2019-9	Tembi-10	T10	Klebsiella pneumoniae	ST307	NEG	NEG	NEG	NEG	NEG	NEG	NEG	NEG	POS	NEG	NEG	NEG	NEG	NEG	NEG	POS	NEG	NEG	NEG	NEG	NEG	NEG	POS	NEG	NEG	NEG	NEG	POS	NEG	NEG	NEG	NEG	NEG	NEG	NEG	NEG	NEG	POS	POS	NEG	NEG	POS	POS	NEG	POS
JSK_2019-10	Tembi-11	T11	Escherichia coli	ST58	NEG	NEG	NEG	NEG	NEG	NEG	POS	NEG	NEG	NEG	NEG	POS	POS	NEG	NEG	NEG	NEG	NEG	NEG	NEG	NEG	NEG	NEG	NEG	POS	POS	NEG	NEG	POS	NEG	NEG	NEG	NEG	NEG	NEG	NEG	NEG	NEG	NEG	NEG	NEG	NEG	NEG	NEG	NEG
JSK_2019-11	Tembi-12	T12	Klebsiella pneumoniae	ST307	NEG	NEG	NEG	NEG	NEG	NEG	NEG	NEG	POS	NEG	NEG	NEG	NEG	NEG	NEG	POS	NEG	NEG	NEG	NEG	NEG	NEG	POS	NEG	NEG	NEG	NEG	POS	NEG	NEG	NEG	NEG	NEG	NEG	NEG	NEG	NEG	POS	POS	NEG	NEG	POS	POS	NEG	POS
JSK_2019-12	Tembi-13	T13	Enterobacter cloacae	ST1266	NEG	NEG	NEG	NEG	NEG	NEG	NEG	NEG	NEG	POS	NEG	NEG	NEG	NEG	POS	NEG	NEG	NEG	NEG	NEG	NEG	NEG	NEG	POS	NEG	NEG	NEG	NEG	NEG	NEG	NEG	NEG	NEG	NEG	NEG	POS	NEG	NEG	NEG	NEG	NEG	NEG	NEG	NEG	POS
JSK_2019-13	Tembi-14	T14	Klebsiella pneumoniae	ST152	NEG	NEG	NEG	NEG	NEG	NEG	NEG	NEG	NEG	NEG	NEG	NEG	NEG	NEG	POS	POS	NEG	NEG	NEG	NEG	NEG	NEG	NEG	NEG	NEG	NEG	POS	NEG	NEG	NEG	NEG	NEG	NEG	NEG	NEG	NEG	POS	POS	POS	NEG	NEG	NEG	NEG	NEG	NEG
JSK_2019-14	Tembi-15	T15	Klebsiella pneumoniae	ST307	NEG	NEG	NEG	POS	NEG	NEG	NEG	NEG	POS	NEG	NEG	NEG	NEG	POS	NEG	POS	NEG	NEG	NEG	NEG	NEG	NEG	POS	NEG	NEG	NEG	NEG	POS	NEG	NEG	NEG	NEG	NEG	NEG	NEG	NEG	NEG	POS	POS	NEG	NEG	POS	POS	NEG	POS
JSK_2019-15	Tembi-16	T16	Klebsiella pneumoniae	ST152	NEG	NEG	NEG	NEG	NEG	NEG	NEG	NEG	NEG	NEG	NEG	NEG	NEG	NEG	POS	POS	NEG	NEG	NEG	NEG	NEG	NEG	NEG	NEG	NEG	NEG	POS	NEG	NEG	NEG	NEG	NEG	NEG	NEG	NEG	NEG	POS	POS	POS	NEG	NEG	NEG	NEG	NEG	NEG
JSK_2019-16	Tembi-17	T17	Klebsiella pneumoniae	ST152	NEG	NEG	NEG	NEG	NEG	NEG	NEG	NEG	NEG	NEG	NEG	NEG	NEG	NEG	POS	POS	NEG	NEG	NEG	NEG	NEG	NEG	NEG	NEG	NEG	NEG	POS	NEG	NEG	NEG	NEG	NEG	NEG	NEG	NEG	NEG	POS	POS	POS	NEG	NEG	NEG	NEG	NEG	NEG
JSK_2019-17	Tembi-18	T18	Klebsiella pneumoniae	ST152	NEG	NEG	NEG	NEG	NEG	NEG	NEG	NEG	NEG	NEG	NEG	NEG	NEG	NEG	POS	POS	NEG	NEG	NEG	NEG	NEG	NEG	NEG	NEG	NEG	NEG	POS	NEG	NEG	NEG	NEG	NEG	NEG	NEG	NEG	NEG	POS	POS	POS	NEG	NEG	NEG	NEG	NEG	NEG
JSK_2019-18	Tembi-19	T19	Klebsiella pneumoniae	ST307	NEG	NEG	NEG	POS	NEG	NEG	NEG	NEG	POS	NEG	NEG	NEG	NEG	NEG	NEG	POS	NEG	NEG	NEG	NEG	NEG	NEG	POS	NEG	NEG	NEG	NEG	POS	NEG	NEG	NEG	NEG	NEG	NEG	NEG	NEG	NEG	POS	POS	NEG	NEG	POS	POS	NEG	POS
JSK_2019-19	Tembi-20	T20	Enterobacter cloacae	ST1266	NEG	NEG	NEG	NEG	NEG	NEG	NEG	NEG	NEG	NEG	POS	NEG	NEG	NEG	POS	NEG	NEG	NEG	NEG	NEG	NEG	NEG	NEG	POS	NEG	NEG	NEG	NEG	NEG	NEG	NEG	NEG	NEG	NEG	NEG	POS	NEG	NEG	NEG	NEG	NEG	NEG	NEG	NEG	POS
JSK_2019-20	Tembi-21	T21	Klebsiella pneumoniae	ST307	NEG	NEG	NEG	NEG	NEG	POS	NEG	NEG	POS	NEG	NEG	NEG	NEG	NEG	NEG	NEG	NEG	NEG	NEG	NEG	NEG	NEG	POS	NEG	NEG	NEG	NEG	POS	NEG	NEG	NEG	NEG	NEG	NEG	NEG	NEG	NEG	POS	NEG	NEG	NEG	POS	POS	NEG	NEG
JSK_2019-21	Tembi-22	T22	Citrobacter portucalensis	ST248	NEG	POS	NEG	NEG	NEG	NEG	NEG	NEG	POS	POS	POS	NEG	NEG	NEG	NEG	POS	POS	POS	POS	POS	NEG	NEG	NEG	NEG	NEG	NEG	NEG	POS	NEG	NEG	POS	NEG	POS	NEG	NEG	NEG	NEG	POS	NEG	POS	NEG	POS	POS	NEG	NEG
JSK_2019-22	Tembi-23	T23	Klebsiella pneumoniae	ST152	NEG	NEG	NEG	NEG	NEG	NEG	NEG	NEG	NEG	NEG	NEG	NEG	NEG	NEG	POS	POS	NEG	NEG	NEG	NEG	NEG	NEG	NEG	NEG	NEG	NEG	POS	NEG	NEG	NEG	NEG	NEG	NEG	NEG	NEG	NEG	POS	POS	POS	NEG	NEG	NEG	NEG	NEG	NEG
JSK_2019-24	Tembi-27	T27	Klebsiella pneumoniae	ST152	NEG	NEG	NEG	NEG	NEG	NEG	NEG	NEG	NEG	NEG	NEG	NEG	NEG	NEG	POS	POS	NEG	NEG	NEG	NEG	NEG	NEG	NEG	NEG	NEG	NEG	POS	NEG	NEG	NEG	NEG	NEG	NEG	NEG	NEG	NEG	POS	POS	POS	NEG	NEG	NEG	NEG	NEG	NEG
JSK_2019-25	Tembi-28	T28	Klebsiella pneumoniae	ST152	NEG	NEG	NEG	NEG	NEG	NEG	NEG	NEG	NEG	NEG	NEG	NEG	NEG	NEG	POS	POS	NEG	NEG	NEG	NEG	NEG	NEG	NEG	NEG	NEG	NEG	POS	NEG	NEG	NEG	NEG	NEG	NEG	NEG	NEG	NEG	POS	POS	POS	NEG	NEG	NEG	NEG	NEG	NEG
JSK_2019-26	Tembi-29	T29	Klebsiella pneumoniae	ST152	NEG	NEG	NEG	NEG	NEG	NEG	NEG	NEG	NEG	NEG	NEG	NEG	NEG	NEG	POS	POS	NEG	NEG	NEG	NEG	NEG	NEG	NEG	NEG	NEG	NEG	POS	NEG	NEG	NEG	NEG	NEG	NEG	NEG	NEG	NEG	POS	POS	POS	NEG	NEG	NEG	NEG	NEG	NEG
JSK_2019-27	Tembi-30	T30	Klebsiella pneumoniae	ST152	NEG	NEG	NEG	NEG	NEG	NEG	NEG	NEG	NEG	NEG	NEG	NEG	NEG	POS	POS	POS	NEG	NEG	NEG	NEG	NEG	NEG	NEG	NEG	NEG	NEG	POS	NEG	NEG	NEG	NEG	NEG	NEG	NEG	NEG	NEG	POS	POS	POS	NEG	NEG	NEG	NEG	NEG	NEG
JSK_2019-28	Tembi-31	T31	Klebsiella pneumoniae	ST152	NEG	NEG	NEG	NEG	NEG	NEG	NEG	NEG	NEG	NEG	NEG	NEG	NEG	NEG	POS	POS	NEG	NEG	NEG	NEG	NEG	NEG	NEG	NEG	NEG	NEG	POS	NEG	NEG	NEG	NEG	NEG	NEG	NEG	NEG	NEG	POS	POS	POS	NEG	NEG	NEG	NEG	NEG	NEG
JSK_2019-29	Tembi-32	T32	Klebsiella pneumoniae	ST152	NEG	NEG	NEG	NEG	NEG	NEG	NEG	NEG	NEG	NEG	NEG	NEG	NEG	NEG	POS	POS	NEG	NEG	NEG	NEG	NEG	NEG	NEG	NEG	NEG	NEG	POS	NEG	NEG	NEG	NEG	NEG	NEG	NEG	NEG	NEG	POS	POS	POS	NEG	NEG	NEG	NEG	NEG	NEG
JSK_2019-30	Tembi-33	T33	Klebsiella pneumoniae	ST152	NEG	NEG	NEG	NEG	NEG	NEG	NEG	NEG	NEG	NEG	NEG	NEG	NEG	NEG	POS	POS	NEG	NEG	NEG	NEG	NEG	NEG	NEG	NEG	NEG	NEG	POS	NEG	NEG	NEG	NEG	NEG	NEG	NEG	NEG	NEG	POS	POS	NEG	NEG	NEG	NEG	NEG	NEG	NEG
JSK_2019-32	Tembi-37	T37	Klebsiella pneumoniae	ST307	NEG	NEG	NEG	NEG	NEG	NEG	NEG	NEG	POS	NEG	NEG	NEG	NEG	NEG	NEG	POS	NEG	NEG	NEG	NEG	NEG	NEG	POS	NEG	NEG	NEG	NEG	POS	NEG	NEG	NEG	NEG	NEG	NEG	NEG	NEG	NEG	POS	POS	NEG	NEG	POS	POS	NEG	POS
JSK_2019-33	Tembi-38	T38	Klebsiella pneumoniae	ST307	NEG	NEG	NEG	POS	NEG	NEG	NEG	NEG	POS	NEG	NEG	NEG	NEG	POS	NEG	NEG	NEG	NEG	NEG	NEG	NEG	NEG	POS	NEG	NEG	NEG	NEG	POS	NEG	NEG	NEG	NEG	NEG	NEG	NEG	NEG	NEG	POS	NEG	NEG	NEG	POS	POS	NEG	POS
JSK_2019-34	Tembi-39	T39	Klebsiella pneumoniae	ST17	NEG	NEG	NEG	NEG	NEG	NEG	NEG	NEG	NEG	NEG	NEG	NEG	NEG	NEG	POS	POS	NEG	NEG	NEG	NEG	NEG	NEG	NEG	NEG	NEG	NEG	NEG	NEG	NEG	NEG	NEG	NEG	POS	POS	NEG	NEG	NEG	NEG	NEG	NEG	POS	NEG	NEG	POS	POS
JSK_2019-35	Tembi-40	T40	Klebsiella pneumoniae	ST17	NEG	NEG	NEG	NEG	NEG	NEG	NEG	NEG	NEG	NEG	NEG	NEG	NEG	NEG	POS	POS	NEG	NEG	NEG	NEG	NEG	NEG	NEG	NEG	NEG	NEG	NEG	NEG	NEG	NEG	NEG	NEG	POS	POS	NEG	NEG	NEG	NEG	NEG	NEG	POS	NEG	NEG	POS	POS
JSK_2019-39	Tembi-46	T46	Enterobacter cloacae	ST1266	NEG	NEG	NEG	NEG	NEG	NEG	NEG	NEG	NEG	NEG	POS	NEG	NEG	NEG	POS	NEG	NEG	NEG	NEG	NEG	NEG	NEG	NEG	POS	NEG	NEG	NEG	NEG	NEG	NEG	NEG	NEG	NEG	NEG	NEG	POS	NEG	NEG	NEG	NEG	NEG	NEG	NEG	NEG	POS
JSK_2019-40	Tembi-48	T48	Escherichia coli	ST457(1) ST829(2)	NEG	NEG	NEG	NEG	NEG	NEG	NEG	POS	NEG	NEG	NEG	NEG	NEG	NEG	NEG	NEG	NEG	NEG	NEG	NEG	NEG	NEG	NEG	NEG	NEG	NEG	NEG	NEG	POS	NEG	NEG	NEG	NEG	NEG	NEG	NEG	NEG	NEG	NEG	NEG	NEG	NEG	NEG	NEG	NEG
					1	2	1	3	1	1	1	1	12	3	4	1	1	5	19	22	1	1	3	1	1	1	7	3	1	1	13	10	2	1	1	1	5	2	2	3	13	24	20	1	3	11	11	3	16
[truncated: 11 more columns]

## Sheet: MLST_analyses
MLST	Sample name	Strain name	Isolate	Organism	Episode number	Isolation date	Ward	Specimen	WGS predicted antibiotics susceptibility profile												Resistance genes
									Aminocyclitol	Aminoglycoside	Amphenicol	Βeta-lactam	Folate pathway antogonist	Fosfomycin	Macrolide	peroxide	Quaternary ammonium compound	Quinolone	Rifamycin	Tetracycline	aac(3)-lla	aac(3)-lld	aac(6')-Ib-cr	aadA1	aadA2	aadA16	ant(3")-Ia	aph(3")-Ia	aph(3")-Ib	aph(6)-Id	ARR-2	ARR-3	bleO	catA1	catA2	catB3	dfrA5	dfrA12	dfrA14	dfrA27	fosA	fosA6	mphA	oqxA	oqxB	qacE	qnrB6	qnrB58	qnrS1
ST307	JSK_2019-5	Tembi-6	T6	Klebsiella pneumoniae	IL02284805-3	2020-06-02	4	Rectal swab	S	S	R	R	R	R	S	S	R	R	S	S	NEG	NEG	NEG	NEG	NEG	NEG	NEG	NEG	NEG	NEG	NEG	NEG	NEG	NEG	NEG	NEG	NEG	NEG	NEG	NEG	POS	POS	NEG	POS	POS	NEG	NEG	NEG	POS
ST307	JSK_2019-8	Tembi-9	T9	Klebsiella pneumoniae	IL02273128	24/1/2020	4	Rectal swab	R	R	R	R	R	R	R	S	R	R	S	S	POS	NEG	POS	NEG	POS	NEG	NEG	NEG	NEG	NEG	NEG	NEG	NEG	NEG	POS	POS	NEG	POS	NEG	NEG	POS	POS	POS	POS	POS	POS	NEG	NEG	POS
ST307	JSK_2019-9	Tembi-10	T10	Klebsiella pneumoniae	IL02268788	21/1/2020	4	Blood culture	R	R	R	R	R	R	R	S	R	R	S	S	NEG	NEG	NEG	NEG	POS	NEG	NEG	NEG	NEG	NEG	NEG	NEG	NEG	NEG	POS	NEG	NEG	POS	NEG	NEG	POS	POS	POS	POS	POS	POS	NEG	NEG	POS
ST307	JSK_2019-11	Tembi-12	T12	Klebsiella pneumoniae	IL02267712-2	20/1/2020	4	Rectal swab	R	R	R	R	R	R	R	S	R	R	S	S	NEG	NEG	NEG	NEG	POS	NEG	NEG	NEG	NEG	NEG	NEG	NEG	NEG	NEG	POS	NEG	NEG	POS	NEG	NEG	POS	POS	POS	POS	POS	POS	NEG	NEG	POS
ST307	JSK_2019-14	Tembi-15	T15	Klebsiella pneumoniae	IL02246685	28/12/2019	4	Urine	R	R	S	R	R	R	R	S	R	R	S	S	NEG	NEG	NEG	NEG	POS	NEG	NEG	NEG	NEG	NEG	NEG	NEG	NEG	NEG	NEG	NEG	NEG	POS	NEG	NEG	POS	POS	NEG	NEG	NEG	POS	NEG	NEG	POS
ST307	JSK_2019-20	Tembi-21	T21	Klebsiella pneumoniae	IL02250245-1	2020-03-01	4	Rectal swab	S	S	R	R	R	R	S	S	R	R	S	S	NEG	NEG	NEG	NEG	NEG	NEG	NEG	NEG	NEG	NEG	NEG	NEG	NEG	NEG	NEG	NEG	NEG	NEG	NEG	NEG	POS	NEG	NEG	POS	POS	NEG	NEG	NEG	POS
ST307	JSK_2019-18	Tembi-19	T19	Klebsiella pneumoniae	IL02250251-1	2020-03-01	4	Rectal swab	R	R	R	R	R	R	R	S	R	R	S	S	POS	NEG	POS	NEG	POS	NEG	NEG	NEG	NEG	NEG	NEG	NEG	NEG	NEG	POS	NEG	NEG	POS	NEG	NEG	POS	NEG	POS	POS	POS	POS	NEG	NEG	POS
ST307	JSK_2019-32	Tembi-37	T37	Klebsiella pneumoniae	IL02217473	27/11/2019	4	Blood culture	R	R	R	R	R	R	R	S	R	R	S	S	POS	NEG	POS	NEG	POS	NEG	NEG	NEG	NEG	NEG	NEG	NEG	NEG	NEG	POS	POS	NEG	POS	NEG	NEG	POS	NEG	POS	POS	POS	POS	NEG	NEG	POS
ST307	JSK_2019-33	Tembi-38	T38	Klebsiella pneumoniae	IL02195267	2019-06-11	4	Rectal swab	S	S	R	R	R	R	S	S	R	R	S	S	POS	NEG	POS	NEG	NEG	NEG	NEG	NEG	NEG	NEG	NEG	NEG	NEG	NEG	NEG	POS	NEG	NEG	NEG	NEG	POS	NEG	NEG	POS	POS	NEG	NEG	NEG	POS
ST152	JSK_2019-7	Tembi-8	T8	Klebsiella pneumoniae	IL02277245	28/1/2020	4	Pus swab	R	R	R	R	R	R	R	S	R	R	R	S	NEG	NEG	POS	NEG	NEG	POS	NEG	NEG	POS	POS	NEG	POS	NEG	POS	NEG	NEG	NEG	NEG	NEG	POS	NEG	NEG	POS	POS	POS	POS	POS	NEG	NEG
ST152	JSK_2019-13	Tembi-14	T14	Klebsiella pneumoniae	IL02267312	20/1/2020	4	Blood culture	R	R	R	R	R	R	R	S	R	R	R	S	NEG	NEG	POS	NEG	NEG	POS	NEG	NEG	POS	POS	NEG	POS	NEG	POS	NEG	NEG	NEG	NEG	NEG	POS	POS	NEG	POS	POS	POS	POS	POS	NEG	NEG
ST152	JSK_2019-15	Tembi-16	T16	Klebsiella pneumoniae	IL02261808	15/1/2020	4	Rectal swab	R	R	R	R	R	R	R	S	R	R	R	S	NEG	NEG	POS	NEG	NEG	POS	NEG	NEG	POS	POS	POS	POS	NEG	POS	NEG	NEG	NEG	NEG	NEG	POS	POS	NEG	POS	POS	POS	POS	POS	NEG	NEG
ST152	JSK_2019-16	Tembi-17	T17	Klebsiella pneumoniae	IL02257486	2020-10-01	4	Blood culture	R	R	R	R	R	R	R	S	R	R	R	S	NEG	NEG	POS	NEG	NEG	POS	NEG	NEG	POS	POS	NEG	POS	NEG	POS	NEG	NEG	NEG	NEG	NEG	POS	POS	NEG	POS	POS	POS	POS	POS	NEG	NEG
ST152	JSK_2019-17	Tembi-18	T18	Klebsiella pneumoniae	IL02253744	2020-08-01	4	Rectal swab	R	R	R	R	R	R	R	S	R	R	R	S	NEG	NEG	POS	NEG	NEG	POS	NEG	NEG	POS	POS	NEG	POS	NEG	POS	NEG	NEG	NEG	NEG	NEG	POS	POS	NEG	POS	POS	POS	POS	POS	NEG	NEG
ST152	JSK_2019-22	Tembi-23	T23	Klebsiella pneumoniae	IL02250352	2020-03-01	4	Blood culture	R	R	R	R	R	R	R	S	R	R	R	S	NEG	NEG	POS	NEG	NEG	POS	NEG	NEG	POS	POS	NEG	POS	NEG	POS	NEG	NEG	NEG	NEG	NEG	POS	POS	NEG	POS	POS	POS	POS	POS	NEG	NEG
ST152	JSK_2019-24	Tembi-27	T27	Klebsiella pneumoniae	IL02243704	23/12/2019	4	Rectal swab	R	R	R	R	R	R	R	S	R	R	R	S	NEG	NEG	POS	NEG	NEG	POS	NEG	NEG	POS	POS	NEG	POS	NEG	NEG	NEG	NEG	NEG	NEG	NEG	POS	POS	NEG	POS	POS	POS	POS	POS	NEG	NEG
ST152	JSK_2019-25	Tembi-28	T28	Klebsiella pneumoniae	IL02245959	27/12/2019	4	Blood culture	R	R	R	R	R	R	R	S	R	R	R	S	NEG	NEG	POS	NEG	NEG	POS	NEG	NEG	POS	POS	NEG	POS	NEG	POS	NEG	NEG	NEG	NEG	NEG	POS	POS	NEG	POS	POS	POS	POS	POS	NEG	NEG
ST152	JSK_2019-26	Tembi-29	T29	Klebsiella pneumoniae	IL02243664	23/12/2019	4	Blood culture	R	R	R	R	R	R	R	S	R	R	R	S	NEG	NEG	POS	NEG	NEG	POS	NEG	NEG	POS	POS	NEG	POS	NEG	POS	NEG	NEG	NEG	NEG	NEG	POS	POS	NEG	POS	POS	POS	POS	POS	NEG	NEG
ST152	JSK_2019-27	Tembi-30	T30	Klebsiella pneumoniae	IL02241322	19/12/2019	4	ETA	R	R	R	R	R	R	R	S	R	R	R	S	NEG	NEG	POS	NEG	NEG	POS	NEG	NEG	POS	POS	NEG	POS	NEG	POS	NEG	NEG	NEG	NEG	NEG	POS	POS	NEG	POS	POS	POS	POS	POS	NEG	NEG
ST152	JSK_2019-28	Tembi-31	T31	Klebsiella pneumoniae	IL02243241	23/12/2019	4	Blood culture	R	R	R	R	R	R	R	S	R	R	R	S	NEG	NEG	POS	NEG	NEG	POS	NEG	NEG	POS	POS	NEG	POS	NEG	NEG	NEG	NEG	NEG	NEG	NEG	POS	POS	NEG	POS	POS	POS	POS	POS	NEG	NEG
ST152	JSK_2019-29	Tembi-32	T32	Klebsiella pneumoniae	IL02241855	13/12/2019	4	Blood culture	R	R	R	R	R	S	R	S	R	R	S	S	NEG	NEG	POS	NEG	NEG	POS	NEG	NEG	POS	POS	NEG	POS	NEG	POS	NEG	NEG	NEG	NEG	NEG	POS	POS	NEG	POS	POS	POS	POS	POS	NEG	NEG
ST152	JSK_2019-30	Tembi-33	T33	Klebsiella pneumoniae	IL02239816	19/12/2019	4	Blood culture	R	R	R	R	R	R	R	S	R	R	R	S	NEG	NEG	POS	NEG	NEG	POS	NEG	NEG	POS	POS	NEG	POS	NEG	POS	NEG	NEG	NEG	NEG	NEG	POS	POS	NEG	POS	POS	POS	POS	POS	NEG	NEG
ST1266	JSK_2019-12	Tembi-13	T13	Enterobacter cloacae	IL02267712-3	20/1/2020	4	Rectal swab	S	S	S	R	S	R	S	S	S	S	S	S	NEG	NEG	NEG	NEG	NEG	NEG	NEG	NEG	NEG	NEG	NEG	NEG	NEG	NEG	NEG	NEG	NEG	NEG	NEG	NEG	POS	NEG	NEG	NEG	NEG	NEG	NEG	NEG	NEG
ST1266	JSK_2019-19	Tembi-20	T20	Enterobacter cloacae	IL02250251-2	2020-03-01	4	Rectal swab	S	S	S	R	S	R	S	S	S	S	S	S	NEG	NEG	NEG	NEG	NEG	NEG	NEG	NEG	NEG	NEG	NEG	NEG	NEG	NEG	NEG	NEG	NEG	NEG	NEG	NEG	POS	NEG	NEG	NEG	NEG	NEG	NEG	NEG	NEG
ST1266	JSK_2019-39	Tembi-46	T46	Enterobacter cloacae	IL02292248-2	14/2/2020	4A-NICU	Rectal swab	S	S	S	R	R	S	S	S	S	S	S	S	NEG	NEG	NEG	NEG	NEG	NEG	NEG	NEG	NEG	NEG	NEG	NEG	NEG	NEG	NEG	NEG	NEG	NEG	NEG	NEG	POS	NEG	NEG	NEG	NEG	NEG	NEG	NEG	NEG
ST17	JSK_2019-34	Tembi-39	T39	Klebsiella pneumoniae	IL02158904	27/9/2019	4	Blood culture	R	R	R	R	R	R	S	S	R	R	R	S	NEG	NEG	POS	NEG	NEG	POS	NEG	NEG	POS	POS	NEG	POS	NEG	NEG	POS	NEG	NEG	NEG	NEG	POS	POS	NEG	NEG	POS	POS	POS	NEG	NEG	NEG
ST17	JSK_2019-35	Tembi-40	T40	Klebsiella pneumoniae	IL02157057	25/9/2019	4	Blood culture	R	R	R	R	R	R	S	S	R	R	R	S	NEG	NEG	POS	NEG	NEG	POS	NEG	NEG	POS	POS	NEG	POS	NEG	NEG	NEG	NEG	NEG	NEG	NEG	POS	POS	NEG	NEG	POS	POS	POS	NEG	NEG	NEG
ST5785	JSK_2019-1	Tembi-1	T1	Klebsiella pneumoniae	IL02324174	23/3/2020	4	Rectal swab	R	R	R	R	R	R	S	S	R	R	R	S	NEG	NEG	POS	POS	NEG	POS	POS	NEG	POS	POS	NEG	POS	NEG	NEG	NEG	NEG	NEG	NEG	NEG	POS	NEG	NEG	NEG	NEG	NEG	NEG	NEG	NEG	POS
ST25	JSK_2019-2	Tembi-2	T2	Klebsiella pneumoniae	IL02320320	18/3/2020	4	Rectal swab	S	R	R	R	R	R	R	S	R	R	S	S	NEG	NEG	NEG	NEG	NEG	NEG	NEG	POS	NEG	NEG	NEG	NEG	NEG	NEG	NEG	NEG	NEG	NEG	POS	NEG	NEG	NEG	POS	POS	POS	NEG	NEG	NEG	NEG
ST5907(1) ST906 (2)	JSK_2019-4	Tembi-5	T5	Escherichia coli	IL02284805-2	2020-06-02	4	Rectal swab	S	R	R	R	R	S	S	S	R	R	S	R	NEG	NEG	NEG	NEG	NEG	NEG	NEG	NEG	NEG	NEG	NEG	NEG	POS	NEG	NEG	NEG	NEG	NEG	POS	NEG	NEG	NEG	NEG	POS	POS	NEG	NEG	NEG	NEG
ST297	JSK_2019-6	Tembi-7	T7	Klebsiella pneumoniae	IL02282080	2020-03-02	4A-NICU	Rectal swab	S	S	R	R	R	R	S	S	R	R	S	S	NEG	NEG	NEG	NEG	NEG	NEG	NEG	NEG	NEG	NEG	NEG	NEG	NEG	NEG	NEG	NEG	NEG	NEG	NEG	NEG	POS	NEG	NEG	POS	POS	NEG	NEG	NEG	NEG
ST58	JSK_2019-10	Tembi-11	T11	Escherichia coli	IL02267712-1	20/1/2020	4	Rectal swab	S	R	R	R	R	S	S	R	R	R	S	S	NEG	NEG	NEG	NEG	NEG	NEG	NEG	NEG	POS	POS	NEG	NEG	POS	NEG	NEG	NEG	POS	NEG	NEG	NEG	NEG	NEG	NEG	POS	POS	NEG	NEG	NEG	NEG
ST248	JSK_2019-21	Tembi-22	T22	Citrobacter portucalensis	IL02250245-2	2020-03-01	4	Rectal swab	R	R	S	R	R	S	R	S	R	R	S	S	NEG	POS	NEG	NEG	POS	NEG	NEG	NEG	NEG	NEG	NEG	NEG	NEG	NEG	NEG	NEG	NEG	POS	NEG	NEG	NEG	NEG	POS	POS	POS	POS	POS	POS	NEG
ST457(1) ST829(2)	JSK_2019-40	Tembi-48	T48	Escherichia coli	IL02296394-2	18/2/2020	4	Rectal swab	S	S	S	R	S	S	S	S	S	S	S	S	NEG	NEG	NEG	NEG	NEG	NEG	NEG	NEG	NEG	NEG	NEG	NEG	NEG	NEG	NEG	NEG	NEG	NEG	NEG	NEG	NEG	NEG	NEG	NEG	NEG	NEG	NEG	NEG	NEG
																					0	1	20	1	7	16	1	1	17	17	1	16	2	11	6	3	1	7	2	1	1	5	2	5	5
[truncated: 141 more columns]
